# Supplementary material for: Bronchoscopic Endobronchial Valve Therapy for Persistent Air Leaks in COVID-19 Patients Requiring Veno-Venous Extracorporeal Membrane Oxygenation
Source: J Clin Med. 2023 Feb 8;12(4):1348. doi: 10.3390/jcm12041348 (PMC9962378; doi:10.3390/jcm12041348)
Supplement: Supplementary file 1 [file jcm-12-01348-s001.zip]

Archive with 1 entries (1 files):
- jcm-2164595-supplementary.pdf
